# Supplementary material for: Transcranial direct current stimulation combined with exercise therapy for chronic low back pain: a systematic review and meta-analysis
Source: Front Hum Neurosci. 2026 Jan 16;19:1721182. doi: 10.3389/fnhum.2025.1721182 (PMC12857311; doi:10.3389/fnhum.2025.1721182)
Supplement: Supplementary file 3 [file Table_2.xlsx]

## Sheet: Jafarzadeh2019
类别	子类别	提取项目	数据类型	提取值	备注
研究基本信息	识别信息	第一作者	文本
		发表年份	数字
		国家	文本
	研究设计	研究设计类型	文本	平行RCT/交叉RCT
		总样本量	数字
		资金来源	文本
		利益冲突声明	是/否
参与者特征	人口学	平均年龄	数字		如为各分组分别报告需分别提取
		性别比例(%男性)	百分比
	临床特征	慢性下背痛诊断标准	文本
		疼痛持续时间(月)	数字		均值±标准差
		基线疼痛强度	数字		VAS/NRS, 均值±标准差
		基线身体功能	数字		ODI/RMDQ, 均值±标准差
		纳入标准	文本
		排除标准	文本
干预措施	tDCS参数	刺激部位	文本	M1/DLPFC/其他
		电极大小(cm²)	文本
		电流强度(mA)	数字
		单次持续时间(分钟)	数字
		总疗程次数	数字
		频率(次/周)	数字
	运动疗法	运动类型	文本	核心训练/姿势训练/普拉提等
		运动频率(次/周)	数字
		单次持续时间(分钟)	数字
		总干预周期(周)	数字
		具体运动内容描述	文本
对照组	对照类型	对照干预	文本	假刺激+运动/单纯运动
		假刺激方法	文本	仅前30秒刺激/电极放置不同等
		运动内容是否相同	是/否
结局指标数据	主要结局-疼痛	疼痛测量工具	文本	VAS/NRS
		干预后疼痛值	数字	均值±标准差	干预组/对照组分别提取
		随访期疼痛值	数字	均值±标准差	注明随访时间点
	主要结局-功能	功能测量工具	文本	ODI/RMDQ
		干预后功能值	数字	均值±标准差	干预组/对照组分别提取
		随访期功能值	数字	均值±标准差	注明随访时间点
	次要结局	生活质量数据	文本		SF-36/EQ-5D等
		心理社会因素	文本		如焦虑抑郁评分
		核心肌群功能	文本
数据质量	偏倚风险	随机序列生成	低/中/高风险		Cochrane RoB 2.0
		分配隐藏	低/中/高风险
		参与者和人员盲法	低/中/高风险
		结果评估盲法	低/中/高风险
		不完整结果数据	低/中/高风险
		选择性报告	低/中/高风险
	数据分析	是否ITT分析	是/否
		丢失随访人数	数字	干预组/对照组
其他信息	安全性	不良事件报告	是/否
		具体不良事件	文本
		退出原因	文本
	数据可用性	数据提取备注	文本		如图表提取/联系作者等
类别	子类别	提取项目	数据类型	提取值	备注
研究基本信息	识别信息	第一作者	文本	Abbas Jafarzadeh
		发表年份	数字	2019
		国家	文本	Iran
	研究设计	研究设计类型	文本	平行RCT
		总样本量	数字	36（12×3组）
		资金来源	文本	未报告
		利益冲突声明	是/否	否
参与者特征	人口学	平均年龄	数字	31.58 ± 4.89
		性别比例(%男性)	百分比	16.7%（6/36）
	临床特征	慢性下背痛诊断标准	文本	>6周或过去12个月复发3次，每次>1周；VAS 3–7；BBS <46
		疼痛持续时间(月)	数字	未报告
		基线疼痛强度	数字	5.53 ± 0.23（VAS）
		基线身体功能	数字	44.53 ± 0.49（BBS）
		纳入标准	文本	LBP>6周或复发性LBP；VAS 3-7；BBS<46
		排除标准	文本	神经系统疾病、心理疾患、根性症状、脊柱畸形、前庭异常
干预措施	tDCS参数	刺激部位	文本	M1（C3）
		电极大小(cm²)	文本	5×7 cm（35 cm²）
		电流强度(mA)	数字	2 mA
		单次持续时间(分钟)	数字	20 min
		总疗程次数	数字	6（2周×3次/周）
		频率(次/周)	数字	3
	运动疗法	运动类型	文本	姿势训练（Biodex平衡系统）
		运动频率(次/周)	数字	3
		单次持续时间(分钟)	数字	20
		总干预周期(周)	数字	2
		具体运动内容描述	文本	渐进式静态/动态平衡训练，睁眼/闭眼，难度逐级增加
对照组	对照类型	对照干预	文本	假刺激+运动 / 单纯运动
		假刺激方法	文本	仅前30秒刺激
		运动内容是否相同	是/否	是
结局指标数据	主要结局-疼痛	疼痛测量工具	文本	VAS
		干预后疼痛值	数字	干预组：4.16 ± 0.26；假刺激组：5.13 ± 0.18；对照组：5.00 ± 0.23
		随访期疼痛值	数字	干预组：4.29 ± 0.30；假刺激组：5.04 ± 0.25；对照组：4.92 ± 0.28	1个月随访
	主要结局-功能	功能测量工具	文本	BBS
		干预后功能值	数字	干预组：50.50 ± 0.52；假刺激组：44.83 ± 0.48；对照组：44.91 ± 0.51
		随访期功能值	数字	干预组：50.50 ± 0.52；假刺激组：44.83 ± 0.48；对照组：44.91 ± 0.51	1个月随访
	次要结局	生活质量数据	文本	未报告
		心理社会因素	文本	未报告
		核心肌群功能	文本	未报告
数据质量	偏倚风险	随机序列生成	低/中/高风险	低风险
		分配隐藏	低/中/高风险	中风险
		参与者和人员盲法	低/中/高风险	低风险
		结果评估盲法	低/中/高风险	低风险
		不完整结果数据	低/中/高风险	低风险
		选择性报告	低/中/高风险	低风险
	数据分析	是否ITT分析	是/否	未报告
		丢失随访人数	数字	2人（1人因私退出，1人因旅行退出）
其他信息	安全性	不良事件报告	是/否	是
		具体不良事件	文本	仅轻微刺痛/瘙痒，无烧伤或头痛
		退出原因	文本	个人原因、旅行
	数据可用性	数据提取备注	文本	图表提取，部分数据为作者提供均值±SEM

## Sheet: Sornkaew 2024
类别	子类别	提取项目	数据类型	提取值	备注
研究基本信息	识别信息	第一作者	文本
		发表年份	数字
		国家	文本
	研究设计	研究设计类型	文本	平行RCT/交叉RCT
		总样本量	数字
		资金来源	文本
		利益冲突声明	是/否
参与者特征	人口学	平均年龄	数字		如为各分组分别报告需分别提取
		性别比例(%男性)	百分比
	临床特征	慢性下背痛诊断标准	文本
		疼痛持续时间(月)	数字		均值±标准差
		基线疼痛强度	数字		VAS/NRS, 均值±标准差
		基线身体功能	数字		ODI/RMDQ, 均值±标准差
		纳入标准	文本
		排除标准	文本
干预措施	tDCS参数	刺激部位	文本	M1/DLPFC/其他
		电极大小(cm²)	文本
		电流强度(mA)	数字
		单次持续时间(分钟)	数字
		总疗程次数	数字
		频率(次/周)	数字
	运动疗法	运动类型	文本	核心训练/姿势训练/普拉提等
		运动频率(次/周)	数字
		单次持续时间(分钟)	数字
		总干预周期(周)	数字
		具体运动内容描述	文本
对照组	对照类型	对照干预	文本	假刺激+运动/单纯运动
		假刺激方法	文本	仅前30秒刺激/电极放置不同等
		运动内容是否相同	是/否
结局指标数据	主要结局-疼痛	疼痛测量工具	文本	VAS/NRS
		干预后疼痛值	数字	均值±标准差	干预组/对照组分别提取
		随访期疼痛值	数字	均值±标准差	注明随访时间点
	主要结局-功能	功能测量工具	文本	ODI/RMDQ
		干预后功能值	数字	均值±标准差	干预组/对照组分别提取
		随访期功能值	数字	均值±标准差	注明随访时间点
	次要结局	生活质量数据	文本		SF-36/EQ-5D等
		心理社会因素	文本		如焦虑抑郁评分
		核心肌群功能	文本
数据质量	偏倚风险	随机序列生成	低/中/高风险		Cochrane RoB 2.0
		分配隐藏	低/中/高风险
		参与者和人员盲法	低/中/高风险
		结果评估盲法	低/中/高风险
		不完整结果数据	低/中/高风险
		选择性报告	低/中/高风险
	数据分析	是否ITT分析	是/否
		丢失随访人数	数字	干预组/对照组
其他信息	安全性	不良事件报告	是/否
		具体不良事件	文本
		退出原因	文本
	数据可用性	数据提取备注	文本		如图表提取/联系作者等
类别	子类别	提取项目	数据类型	提取值	备注
研究基本信息	识别信息	第一作者	文本	Kanphajee Sornkaew
		发表年份	数字	2024
		国家	文本	Thailand
	研究设计	研究设计类型	文本	平行RCT
		总样本量	数字	22（a-tDCS=12，s-tDCS=10）
		资金来源	文本	National Research Council of Thailand
		利益冲突声明	是/否	是（声明无冲突）
参与者特征	人口学	平均年龄	数字	29.2 ± 7.0（a-tDCS）；29.8 ± 8.0（s-tDCS）
		性别比例(%男性)	百分比	45.5%（10/22）
	临床特征	慢性下背痛诊断标准	文本	≥3个月CLBP或复发性LBP，MCI测试阳性≥3项
		疼痛持续时间(月)	数字	未明确报告（仅写≥3个月）
		基线疼痛强度	数字	未报告VAS（仅报告MODQ）
		基线身体功能	数字	MODQ：a-tDCS=8.5±5.6，s-tDCS=4.4±4.8；SF-36：a-tDCS=55.1±23.8，s-tDCS=48.2±28.1
		纳入标准	文本	见“诊断标准”
		排除标准	文本	脑刺激禁忌、腹部锻炼史、重大系统性疾病、BMI>30、影响神经递质药物
干预措施	tDCS参数	刺激部位	文本	对侧M1区（LM热点）
		电极大小(cm²)	文本	5×7 cm（35 cm²）
		电流强度(mA)	数字	2 mA
		单次持续时间(分钟)	数字	20
		总疗程次数	数字	12（6周×2次/周）
		频率(次/周)	数字	2
	运动疗法	运动类型	文本	Motor Control Exercise（MCE）
		运动频率(次/周)	数字	2
		单次持续时间(分钟)	数字	30
		总干预周期(周)	数字	6
		具体运动内容描述	文本	分三阶段：孤立LM激活 → 四肢运动中维持LM激活 → 功能性任务中维持LM激活
对照组	对照类型	对照干预	文本	假刺激+MCE
		假刺激方法	文本	仅前15秒刺激后停止
		运动内容是否相同	是/否	是
结局指标数据	主要结局-疼痛	疼痛测量工具	文本	未使用VAS（仅用MODQ）
		干预后疼痛值	数字	MODQ：a-tDCS=4.5±4.8，s-tDCS=5.3±6.8
		随访期疼痛值	数字	无随访（仅干预后）
	主要结局-功能	功能测量工具	文本	MODQ（Oswestry功能障碍问卷）
		干预后功能值	数字	同上
		随访期功能值	数字	无随访
	次要结局	生活质量数据	文本	SF-36（健康生活质量）
		心理社会因素	文本	未报告
		核心肌群功能	文本	LM激活率（超声成像）：无显著变化
数据质量	偏倚风险	随机序列生成	低/中/高风险	低风险（密封信封抽签）
		分配隐藏	低/中/高风险	unclear（未描述隐藏机制）
		参与者和人员盲法	低/中/高风险	低风险（双盲）
		结果评估盲法	低/中/高风险	低风险（评估者盲）
		不完整结果数据	低/中/高风险	低风险（无缺失）
		选择性报告	低/中/高风险	低风险
	数据分析	是否ITT分析	是/否	未报告
		丢失随访人数	数字	0
其他信息	安全性	不良事件报告	是/否	是
		具体不良事件	文本	刺痛（a-tDCS 67%，s-tDCS 33%）；灼热（a-tDCS 17%）；瘙痒（a-tDCS 25%，s-tDCS 20%）
		退出原因	文本	无退出
	数据可用性	数据提取备注	文本	图表+表格提取，部分数据为均值±SD或中位数(IQR)

## Sheet: Straudi2018
类别	子类别	提取项目	数据类型	提取值	备注
研究基本信息	识别信息	第一作者	文本
		发表年份	数字
		国家	文本
	研究设计	研究设计类型	文本	平行RCT/交叉RCT
		总样本量	数字
		资金来源	文本
		利益冲突声明	是/否
参与者特征	人口学	平均年龄	数字		如为各分组分别报告需分别提取
		性别比例(%男性)	百分比
	临床特征	慢性下背痛诊断标准	文本
		疼痛持续时间(月)	数字		均值±标准差
		基线疼痛强度	数字		VAS/NRS, 均值±标准差
		基线身体功能	数字		ODI/RMDQ, 均值±标准差
		纳入标准	文本
		排除标准	文本
干预措施	tDCS参数	刺激部位	文本	M1/DLPFC/其他
		电极大小(cm²)	文本
		电流强度(mA)	数字
		单次持续时间(分钟)	数字
		总疗程次数	数字
		频率(次/周)	数字
	运动疗法	运动类型	文本	核心训练/姿势训练/普拉提等
		运动频率(次/周)	数字
		单次持续时间(分钟)	数字
		总干预周期(周)	数字
		具体运动内容描述	文本
对照组	对照类型	对照干预	文本	假刺激+运动/单纯运动
		假刺激方法	文本	仅前30秒刺激/电极放置不同等
		运动内容是否相同	是/否
结局指标数据	主要结局-疼痛	疼痛测量工具	文本	VAS/NRS
		干预后疼痛值	数字	均值±标准差	干预组/对照组分别提取
		随访期疼痛值	数字	均值±标准差	注明随访时间点
	主要结局-功能	功能测量工具	文本	ODI/RMDQ
		干预后功能值	数字	均值±标准差	干预组/对照组分别提取
		随访期功能值	数字	均值±标准差	注明随访时间点
	次要结局	生活质量数据	文本		SF-36/EQ-5D等
		心理社会因素	文本		如焦虑抑郁评分
		核心肌群功能	文本
数据质量	偏倚风险	随机序列生成	低/中/高风险		Cochrane RoB 2.0
		分配隐藏	低/中/高风险
		参与者和人员盲法	低/中/高风险
		结果评估盲法	低/中/高风险
		不完整结果数据	低/中/高风险
		选择性报告	低/中/高风险
	数据分析	是否ITT分析	是/否
		丢失随访人数	数字	干预组/对照组
其他信息	安全性	不良事件报告	是/否
		具体不良事件	文本
		退出原因	文本
	数据可用性	数据提取备注	文本		如图表提取/联系作者等
类别	子类别	提取项目	数据类型	提取值	备注
研究基本信息	识别信息	第一作者	文本	Sofia Straudi
		发表年份	数字	2018
		国家	文本	Italy
	研究设计	研究设计类型	文本	平行RCT
		总样本量	数字	35（real-tDCS=18，sham-tDCS=17）
		资金来源	文本	Emilia-Romagna region（政府资助）
		利益冲突声明	是/否	是（声明无利益冲突）
参与者特征	人口学	平均年龄	数字	55.1 ± 12.5（整体）
		性别比例(%男性)	百分比	25.7%（9/35）
	临床特征	慢性下背痛诊断标准	文本	非特异性CLBP，病程≥2年，VAS≥20mm
		疼痛持续时间(月)	数字	平均8.7年（约104个月）
		基线疼痛强度	数字	VAS：real-tDCS=55.7±18.3，sham-tDCS=50.3±24.4
		基线身体功能	数字	RMDQ：real-tDCS=9.2±4.1，sham-tDCS=10.2±4.7；EQ-5D：两组均为0.57±0.2
		纳入标准	文本	见“诊断标准”
		排除标准	文本	近6个月脊柱手术、认知障碍（MMSE<24）、癫痫、植入设备、重大神经/精神/心肺/肝肾疾病、怀孕
干预措施	tDCS参数	刺激部位	文本	M1（C3或C4，根据疼痛侧）
		电极大小(cm²)	文本	35 cm²（7×5 cm）
		电流强度(mA)	数字	2 mA
		单次持续时间(分钟)	数字	20
		总疗程次数	数字	5（连续5天）
		频率(次/周)	数字	5（连续每日）
	运动疗法	运动类型	文本	团体运动（Group Exercise）
		运动频率(次/周)	数字	2~3（共10次，约1个月）
		单次持续时间(分钟)	数字	60（每次团体课）
		总干预周期(周)	数字	4（约1个月）
		具体运动内容描述	文本	包括疼痛神经生理教育、姿势训练、核心稳定与动员训练，课后发放家庭训练手册
对照组	对照类型	对照干预	文本	假刺激+团体运动
		假刺激方法	文本	30秒后停止刺激
		运动内容是否相同	是/否	是
结局指标数据	主要结局-疼痛	疼痛测量工具	文本	VAS（0–100 mm）
		干预后疼痛值	数字	T1（tDCS后）：real-tDCS=38.8±23.4，sham-tDCS=41.5±24.2；T2（运动后）：real-tDCS=34.5±30.7，sham-tDCS=43.1±32.5；T3（1月后）：real-tDCS=28.0±30.4，sham-tDCS=48.1±30.1
		随访期疼痛值	数字	1个月随访：real-tDCS下降27.7±30.4，sham-tDCS下降2.2±30.1（P<0.05）
	主要结局-功能	功能测量工具	文本	RMDQ（Roland Morris功能障碍问卷）
		干预后功能值	数字	T3（1月后）：real-tDCS下降4.7±3.9，sham-tDCS下降3.5±4.4（无显著差异）
		随访期功能值	数字	同上
	次要结局	生活质量数据	文本	EQ-5D：real-tDCS提升0.21±0.2，sham-tDCS提升0.11±0.2（无显著差异）
		心理社会因素	文本	PHQ-9：real-tDCS下降4.9±4.2，sham-tDCS下降1.1±2.7（P<0.05）
		核心肌群功能	文本	未报告
数据质量	偏倚风险	随机序列生成	低/中/高风险	低风险（block randomization，网站生成）
		分配隐藏	低/中/高风险	unclear（未描述隐藏机制）
		参与者和人员盲法	低/中/高风险	低风险（双盲）
		结果评估盲法	低/中/高风险	低风险（评估者盲）
		不完整结果数据	低/中/高风险	低风险（ITT分析，缺失数据用LOCF处理）
		选择性报告	低/中/高风险	低风险
	数据分析	是否ITT分析	是/否	是（Last Observation Carried Forward）
		丢失随访人数	数字	2人（real-tDCS组1人退出，sham-tDCS组1人失访）
其他信息	安全性	不良事件报告	是/否	是
		具体不良事件	文本	皮肤发红（60%）、刺痛（40%）、头痛（9%）、嗜睡（20%）、注意力障碍（11%）、头晕（3%）、情绪波动（3%）
		退出原因	文本	个人原因（未详述）
	数据可用性	数据提取备注	文本	图表+表格提取，部分数据为均值±SD

## Sheet: 冷波2022
类别	子类别	提取项目	数据类型	提取值	备注
研究基本信息	识别信息	第一作者	文本
		发表年份	数字
		国家	文本
	研究设计	研究设计类型	文本	平行RCT/交叉RCT
		总样本量	数字
		资金来源	文本
		利益冲突声明	是/否
参与者特征	人口学	平均年龄	数字		如为各分组分别报告需分别提取
		性别比例(%男性)	百分比
	临床特征	慢性下背痛诊断标准	文本
		疼痛持续时间(月)	数字		均值±标准差
		基线疼痛强度	数字		VAS/NRS, 均值±标准差
		基线身体功能	数字		ODI/RMDQ, 均值±标准差
		纳入标准	文本
		排除标准	文本
干预措施	tDCS参数	刺激部位	文本	M1/DLPFC/其他
		电极大小(cm²)	文本
		电流强度(mA)	数字
		单次持续时间(分钟)	数字
		总疗程次数	数字
		频率(次/周)	数字
	运动疗法	运动类型	文本	核心训练/姿势训练/普拉提等
		运动频率(次/周)	数字
		单次持续时间(分钟)	数字
		总干预周期(周)	数字
		具体运动内容描述	文本
对照组	对照类型	对照干预	文本	假刺激+运动/单纯运动
		假刺激方法	文本	仅前30秒刺激/电极放置不同等
		运动内容是否相同	是/否
结局指标数据	主要结局-疼痛	疼痛测量工具	文本	VAS/NRS
		干预后疼痛值	数字	均值±标准差	干预组/对照组分别提取
		随访期疼痛值	数字	均值±标准差	注明随访时间点
	主要结局-功能	功能测量工具	文本	ODI/RMDQ
		干预后功能值	数字	均值±标准差	干预组/对照组分别提取
		随访期功能值	数字	均值±标准差	注明随访时间点
	次要结局	生活质量数据	文本		SF-36/EQ-5D等
		心理社会因素	文本		如焦虑抑郁评分
		核心肌群功能	文本
数据质量	偏倚风险	随机序列生成	低/中/高风险		Cochrane RoB 2.0
		分配隐藏	低/中/高风险
		参与者和人员盲法	低/中/高风险
		结果评估盲法	低/中/高风险
		不完整结果数据	低/中/高风险
		选择性报告	低/中/高风险
	数据分析	是否ITT分析	是/否
		丢失随访人数	数字	干预组/对照组
其他信息	安全性	不良事件报告	是/否
		具体不良事件	文本
		退出原因	文本
	数据可用性	数据提取备注	文本		如图表提取/联系作者等
类别	子类别	提取项目	数据类型	提取值	备注
研究基本信息	识别信息	第一作者	文本	冷波
		发表年份	数字	2022
		国家	文本	中国（重庆）
	研究设计	研究设计类型	文本	平行RCT
		总样本量	数字	74（观察组=37，对照组=37）
		资金来源	文本	未报告
		利益冲突声明	是/否	未报告
参与者特征	人口学	平均年龄	数字	观察组40.48±11.47，对照组40.17±12.08
		性别比例(%男性)	百分比	观察组37.8%（14/37），对照组32.4%（12/37）
	临床特征	慢性下背痛诊断标准	文本	非特异性CLBP，病程≥3个月，影像排除器质性病变
		疼痛持续时间(月)	数字	观察组13.87±6.08，对照组13.08±5.48
		基线疼痛强度	数字	VAS：观察组5.81±1.43，对照组5.73±1.38
		基线身体功能	数字	RMDQ：观察组9.49±2.05，对照组9.34±2.18；EQ-5D：观察组0.54±0.09，对照组0.56±0.11
		纳入标准	文本	见“诊断标准”+年龄20~60岁+2周内未用药+初中以上文化
		排除标准	文本	心理疾病/认知障碍、脊柱畸形/手术史、骨折/结核/退变/内脏痛、妊娠/哺乳、tDCS禁忌
干预措施	tDCS参数	刺激部位	文本	阳极：腰背/躯干M1对应区；阴极：右背侧前额叶皮质对应区
		电极大小(cm²)	文本	未报告（仅写“常规电极”）
		电流强度(mA)	数字	2 mA
		单次持续时间(分钟)	数字	20
		总疗程次数	数字	5（连续5天，每日1次）
		频率(次/周)	数字	5（连续每日）
	运动疗法	运动类型	文本	集体运动疗法（小组10-12人）
		运动频率(次/周)	数字	2（共4周8次，2个疗程）
		单次持续时间(分钟)	数字	60
		总干预周期(周)	数字	4（共8次）
		具体运动内容描述	文本	物理治疗师指导躯干稳定训练，具体动作未详述
对照组	对照类型	对照干预	文本	假刺激+集体运动
		假刺激方法	文本	30秒后停止，仅保留初始瘙痒感
		运动内容是否相同	是/否	是
结局指标数据	主要结局-疼痛	疼痛测量工具	文本	VAS（0-10分）
		干预后疼痛值	数字	T1：观察组4.12±1.23，对照组5.04±1.34；T2：2.45±0.86 vs 3.24±0.98；T3：2.05±0.92 vs 2.94±0.83（均P<0.05）
		随访期疼痛值	数字	1个月随访：观察组2.05±0.92，对照组2.94±0.83（P<0.05）
	主要结局-功能	功能测量工具	文本	RMDQ
		干预后功能值	数字	T3：观察组3.08±1.25，对照组5.15±1.43（P<0.05）
		随访期功能值	数字	同上
	次要结局	生活质量数据	文本	EQ-5D：T3观察组0.80±0.11，对照组0.69±0.10（P<0.05）
		心理社会因素	文本	PHQ-9：T3观察组6.05±1.24，对照组8.92±1.85（P<0.05）
		核心肌群功能	文本	未报告
数据质量	偏倚风险	随机序列生成	低/中/高风险	低风险（随机数字表）
		分配隐藏	低/中/高风险	unclear（未描述）
		参与者和人员盲法	低/中/高风险	低风险（假刺激双盲）
		结果评估盲法	低/中/高风险	unclear（未明确评估者盲）
		不完整结果数据	低/中/高风险	低风险（无缺失/ dropout 0）
		选择性报告	低/中/高风险	低风险
	数据分析	是否ITT分析	是/否	未报告（未见ITT描述）
		丢失随访人数	数字	0
其他信息	安全性	不良事件报告	是/否	是
		具体不良事件	文本	皮肤发红、刺痛、头痛、嗜睡、头晕、情绪波动，组间差异均无统计学意义
		退出原因	文本	无退出
	数据可用性	数据提取备注	文本	图表提取，均值±SD已列于表1，T3为1个月随访

## Sheet: 鲁薛芳2024
类别	子类别	提取项目	数据类型	提取值	备注
研究基本信息	识别信息	第一作者	文本
		发表年份	数字
		国家	文本
	研究设计	研究设计类型	文本	平行RCT/交叉RCT
		总样本量	数字
		资金来源	文本
		利益冲突声明	是/否
参与者特征	人口学	平均年龄	数字		如为各分组分别报告需分别提取
		性别比例(%男性)	百分比
	临床特征	慢性下背痛诊断标准	文本
		疼痛持续时间(月)	数字		均值±标准差
		基线疼痛强度	数字		VAS/NRS, 均值±标准差
		基线身体功能	数字		ODI/RMDQ, 均值±标准差
		纳入标准	文本
		排除标准	文本
干预措施	tDCS参数	刺激部位	文本	M1/DLPFC/其他
		电极大小(cm²)	文本
		电流强度(mA)	数字
		单次持续时间(分钟)	数字
		总疗程次数	数字
		频率(次/周)	数字
	运动疗法	运动类型	文本	核心训练/姿势训练/普拉提等
		运动频率(次/周)	数字
		单次持续时间(分钟)	数字
		总干预周期(周)	数字
		具体运动内容描述	文本
对照组	对照类型	对照干预	文本	假刺激+运动/单纯运动
		假刺激方法	文本	仅前30秒刺激/电极放置不同等
		运动内容是否相同	是/否
结局指标数据	主要结局-疼痛	疼痛测量工具	文本	VAS/NRS
		干预后疼痛值	数字	均值±标准差	干预组/对照组分别提取
		随访期疼痛值	数字	均值±标准差	注明随访时间点
	主要结局-功能	功能测量工具	文本	ODI/RMDQ
		干预后功能值	数字	均值±标准差	干预组/对照组分别提取
		随访期功能值	数字	均值±标准差	注明随访时间点
	次要结局	生活质量数据	文本		SF-36/EQ-5D等
		心理社会因素	文本		如焦虑抑郁评分
		核心肌群功能	文本
数据质量	偏倚风险	随机序列生成	低/中/高风险		Cochrane RoB 2.0
		分配隐藏	低/中/高风险
		参与者和人员盲法	低/中/高风险
		结果评估盲法	低/中/高风险
		不完整结果数据	低/中/高风险
		选择性报告	低/中/高风险
	数据分析	是否ITT分析	是/否
		丢失随访人数	数字	干预组/对照组
其他信息	安全性	不良事件报告	是/否
		具体不良事件	文本
		退出原因	文本
	数据可用性	数据提取备注	文本		如图表提取/联系作者等
类别	子类别	提取项目	数据类型	提取值	备注
研究基本信息	识别信息	第一作者	文本	鲁薛芳
		发表年份	数字	2024
		国家	文本	中国（江苏）
	研究设计	研究设计类型	文本	平行RCT
		总样本量	数字	40（试验组=20，对照组=20）
		资金来源	文本	国家重点研发计划+江苏省卫健委+无锡卫健委项目
		利益冲突声明	是/否	是（声明无利益冲突）
参与者特征	人口学	平均年龄	数字	试验组37.75±8.19，对照组34.95±8.10
		性别比例(%男性)	百分比	试验组25.0%（5/20），对照组40.0%（8/20）
	临床特征	慢性下背痛诊断标准	文本	NSCLBP（NRS≥2，疼痛≥3个月，拉塞格/巴氏征阴性，无神经损伤）
		疼痛持续时间(月)	数字	未报告具体值，仅写≥3个月
		基线疼痛强度	数字	NRS：试验组5.00（4.00，6.00），对照组4.00（3.00，5.00）
		基线身体功能	数字	ODI：试验组0.23（0.17，0.38），对照组0.20（0.15，0.26）
		纳入标准	文本	见“诊断标准”+年龄18~65岁+签署知情同意
		排除标准	文本	脊髓受压/神经根损伤、肿瘤/骨折/风湿/畸形、多部位痛、6个月内腰部手术、妊娠、颅内金属/癫痫/皮肤异常、既往tDCS史等
干预措施	tDCS参数	刺激部位	文本	双侧M1区（Cz阳极，C5/C6阴极，Halo Sport耳机式电极）
		电极大小(cm²)	文本	4×6 cm（24 cm²）
		电流强度(mA)	数字	2.0 mA
		单次持续时间(分钟)	数字	20
		总疗程次数	数字	12（3次/周×4周）
		频率(次/周)	数字	3
	运动疗法	运动类型	文本	牵伸+核心+有氧（共45 min）
		运动频率(次/周)	数字	3（与tDCS同日进行，tDCS后立即运动）
		单次持续时间(分钟)	数字	45（牵伸5+核心20+有氧20）
		总干预周期(周)	数字	4
		具体运动内容描述	文本	仰卧/侧卧/平板支撑等多动作核心训练，心率55~65%HRmax有氧训练
对照组	对照类型	对照干预	文本	假tDCS+相同运动方案
		假刺激方法	文本	30 s上升→2 mA→立即30 s下降至0 mA（暂停键）
		运动内容是否相同	是/否	是
结局指标数据	主要结局-疼痛	疼痛测量工具	文本	NRS（0-10）
		干预后疼痛值	数字	试验组1.50（0.25，2.00），对照组2.00（1.25，3.00）；差值：试验组3.00（2.25，4.75），对照组2.00（0.25，3.00）（P=0.03）
		随访期疼痛值	数字	无额外随访（仅治疗4周后即刻评估）
	主要结局-功能	功能测量工具	文本	ODI（0-1）
		干预后功能值	数字	试验组0.09（0.06，0.14），对照组0.12（0.07，0.25）；差值：试验组0.10（0.04，0.30），对照组0.06（0.02，0.14）（P=0.12）
		随访期功能值	数字	无随访
	次要结局	生活质量数据	文本	未报告EQ-5D
		心理社会因素	文本	PCS、SAS、SDS：两组治疗后均显著下降，但差值组间均无统计学意义（P>0.05）
		核心肌群功能	文本	未报告
数据质量	偏倚风险	随机序列生成	低/中/高风险	低风险（随机数字表）
		分配隐藏	低/中/高风险	unclear（未描述）
		参与者和人员盲法	低/中/高风险	单盲（仅受试者盲）
		结果评估盲法	低/中/高风险	unclear（未明确评估者盲）
		不完整结果数据	低/中/高风险	低风险（各脱落1例，已按20例/组分析）
		选择性报告	低/中/高风险	低风险
	数据分析	是否ITT分析	是/否	未报告（未提及ITT）
		丢失随访人数	数字	2（每组各1例）
其他信息	安全性	不良事件报告	是/否	是
		具体不良事件	文本	未报告详细例数/表，仅文字说明“无严重不良反应”
		退出原因	文本	未详述（仅写“脱落/中止”）
	数据可用性	数据提取备注	文本	中位数(P25,P75)已提取，差值及P值取自原文表2、3、4、5
